# Supplementary material for: Taxonomic characterization of Pseudomonas hygromyciniae sp. nov., a novel species discovered from a commercially purchased antibiotic
Source: Microbiol Spectr. 2023 Sep 22;11(5):e01838-21. doi: 10.1128/spectrum.01838-21 (PMC10581066; doi:10.1128/spectrum.01838-21)
Supplement: Data Set S1 — 16s BLAST. [file spectrum.01838-21-s0001.csv]

Dataset 1
LEGEND: Supplementary Information 1: BLAST analysis of the SDM007 genome against the NCBI 16s rRNA gene sequence database for bacteria and archaea.
This search was 16S rRNA BLAST against Gammaproteobacteria (taxid: 1236)
	Sequence ID	Per. Ident	Identities	Mismatches	Gaps						Score (bits)
gnl|NUFSM|SDM-007_1	NR_024928.1	99.671	1518	3	2	1	1518	1	1516	0	2709
gnl|NUFSM|SDM-007_1	NR_024901.1	99.671	1518	3	2	1	1518	1	1516	0	2709
gnl|NUFSM|SDM-007_1	NR_113583.1	99.658	1464	3	2	14	1477	1	1462	0	2611
gnl|NUFSM|SDM-007_1	NR_114225.1	99.522	1464	5	2	14	1477	1	1462	0	2603
gnl|NUFSM|SDM-007_1	NR_156987.1	99.441	1430	6	2	6	1435	1	1428	0	2536
gnl|NUFSM|SDM-007_1	NR_113600.1	99.385	1464	7	2	14	1477	1	1462	0	2594
gnl|NUFSM|SDM-007_1	NR_156986.1	99.371	1430	7	2	6	1435	1	1428	0	2532
gnl|NUFSM|SDM-007_1	NR_025103.1	99.265	1497	9	2	22	1518	1	1495	0	2645
gnl|NUFSM|SDM-007_1	NR_043425.1	99.209	1518	10	2	1	1518	6	1521	0	2679
gnl|NUFSM|SDM-007_1	NR_024912.1	99.209	1518	10	2	1	1518	1	1516	0	2677
gnl|NUFSM|SDM-007_1	NR_042147.1	99.197	1494	10	2	14	1507	1	1492	0	2634
gnl|NUFSM|SDM-007_1	NR_025588.1	99.141	1513	11	2	6	1518	1	1511	0	2663
gnl|NUFSM|SDM-007_1	NR_043422.1	99.078	1518	11	3	1	1518	6	1520	0	2666
gnl|NUFSM|SDM-007_1	NR_114223.1	98.839	1464	15	2	14	1477	1	1462	0	2557
gnl|NUFSM|SDM-007_1	NR_024927.1	98.814	1518	16	2	1	1518	1	1516	0	2650
gnl|NUFSM|SDM-007_1	NR_037092.1	98.748	1518	12	4	1	1518	6	1516	0	2641
gnl|NUFSM|SDM-007_1	NR_043195.1	98.73	1496	17	2	1	1496	6	1499	0	2607
gnl|NUFSM|SDM-007_1	NR_042199.1	98.728	1494	17	2	14	1507	1	1492	0	2602
gnl|NUFSM|SDM-007_1	NR_113647.1	98.702	1464	17	2	14	1477	1	1462	0	2548
gnl|NUFSM|SDM-007_1	NR_114476.1	98.699	1460	17	2	6	1465	1	1458	0	2541
gnl|NUFSM|SDM-007_1	NR_117821.1	98.684	1444	17	2	42	1485	1	1442	0	2512
gnl|NUFSM|SDM-007_1	NR_115715.1	98.68	1515	18	2	1	1515	8	1520	0	2636
gnl|NUFSM|SDM-007_1	NR_028987.1	98.661	1494	18	2	14	1507	1	1492	0	2598
gnl|NUFSM|SDM-007_1	NR_170438.1	98.66	1493	18	2	5	1497	1	1491	0	2596
gnl|NUFSM|SDM-007_1	NR_025586.1	98.612	1513	19	2	6	1518	1	1511	0	2627
gnl|NUFSM|SDM-007_1	NR_025102.1	98.597	1497	19	2	22	1518	1	1495	0	2599
gnl|NUFSM|SDM-007_1	NR_114911.1	98.597	1497	19	2	1	1497	11	1505	0	2599
gnl|NUFSM|SDM-007_1	NR_025164.1	98.594	1494	19	2	14	1507	1	1492	0	2593
gnl|NUFSM|SDM-007_1	NR_028986.1	98.594	1494	19	2	14	1507	1	1492	0	2593
gnl|NUFSM|SDM-007_1	NR_024911.1	98.551	1518	20	2	1	1518	1	1516	0	2632
gnl|NUFSM|SDM-007_1	NR_028706.1	98.548	1515	20	2	1	1515	9	1521	0	2626
gnl|NUFSM|SDM-007_1	NR_025587.1	98.546	1513	20	2	6	1518	1	1511	0	2623
gnl|NUFSM|SDM-007_1	NR_024909.1	98.485	1518	21	2	1	1518	1	1516	0	2627
gnl|NUFSM|SDM-007_1	NR_041799.1	98.461	1494	21	2	14	1507	1	1492	0	2584
gnl|NUFSM|SDM-007_1	NR_114227.1	98.429	1464	21	2	14	1477	1	1462	0	2530
gnl|NUFSM|SDM-007_1	NR_169460.1	98.406	1443	17	4	9	1451	1	1437	0	2489
gnl|NUFSM|SDM-007_1	NR_114481.1	98.357	1461	21	3	6	1465	1	1459	0	2516
gnl|NUFSM|SDM-007_1	NR_112072.1	98.339	1505	23	2	14	1518	1	1503	0	2598
gnl|NUFSM|SDM-007_1	NR_117823.1	98.338	1444	22	2	42	1485	1	1442	0	2489
gnl|NUFSM|SDM-007_1	NR_119340.1	98.331	1438	22	2	14	1451	1	1436	0	2479
gnl|NUFSM|SDM-007_1	NR_114473.1	98.288	1460	23	2	6	1465	1	1458	0	2516
gnl|NUFSM|SDM-007_1	NR_027230.1	98.261	1495	21	5	14	1507	1	1491	0	2562
gnl|NUFSM|SDM-007_1	NR_164626.1	98.247	1483	24	2	4	1486	1	1481	0	2551
gnl|NUFSM|SDM-007_1	NR_114595.1	98.201	1445	24	2	1	1445	8	1450	0	2484
gnl|NUFSM|SDM-007_1	NR_041953.1	98.196	1497	19	7	14	1507	1	1492	0	2554
gnl|NUFSM|SDM-007_1	NR_042939.1	98.157	1519	25	3	1	1518	7	1523	0	2603
gnl|NUFSM|SDM-007_1	NR_043420.1	98.155	1518	26	2	1	1518	6	1521	0	2605
gnl|NUFSM|SDM-007_1	NR_148763.1	98.155	1518	26	2	1	1518	8	1523	0	2605
gnl|NUFSM|SDM-007_1	NR_029042.2	98.152	1515	20	4	1	1512	8	1517	0	2597
gnl|NUFSM|SDM-007_1	NR_025174.1	98.149	1513	24	4	6	1518	1	1509	0	2589
gnl|NUFSM|SDM-007_1	NR_042541.1	98.126	1494	26	2	14	1507	1	1492	0	2563
gnl|NUFSM|SDM-007_1	NR_043935.1	98.09	1518	27	2	1	1518	9	1524	0	2600
gnl|NUFSM|SDM-007_1	NR_113581.1	98.087	1464	26	2	14	1477	1	1462	0	2507
gnl|NUFSM|SDM-007_1	NR_116763.1	98.084	1461	26	2	14	1474	1	1459	0	2502
gnl|NUFSM|SDM-007_1	NR_025228.1	98.078	1457	26	2	18	1474	1	1455	0	2495
gnl|NUFSM|SDM-007_1	NR_028929.1	98.064	1498	27	2	1	1498	5	1500	0	2564
gnl|NUFSM|SDM-007_1	NR_044974.1	98.059	1494	27	2	14	1507	1	1492	0	2557
gnl|NUFSM|SDM-007_1	NR_114474.1	98.014	1460	27	2	6	1465	1	1458	0	2496
gnl|NUFSM|SDM-007_1	NR_112074.1	98.001	1501	28	2	18	1518	2	1500	0	2572
gnl|NUFSM|SDM-007_1	NR_115613.1	97.949	1463	27	3	29	1490	1	1461	0	2495
gnl|NUFSM|SDM-007_1	NR_112075.1	97.878	1508	24	4	14	1518	1	1503	0	2575
gnl|NUFSM|SDM-007_1	NR_042543.1	97.746	1464	25	7	14	1474	1	1459	0	2482
gnl|NUFSM|SDM-007_1	NR_116899.1	97.721	1492	32	2	27	1518	1	1490	0	2531
gnl|NUFSM|SDM-007_1	NR_043314.1	97.697	1520	30	5	1	1518	5	1521	0	2566
gnl|NUFSM|SDM-007_1	NR_024918.1	97.693	1517	33	2	1	1517	1	1515	0	2576
gnl|NUFSM|SDM-007_1	NR_024950.1	97.692	1473	30	4	1	1473	5	1473	0	2489
gnl|NUFSM|SDM-007_1	NR_108461.1	97.538	1503	34	3	7	1509	1	1500	0	2534
gnl|NUFSM|SDM-007_1	NR_156815.1	97.505	1523	28	6	1	1518	15	1532	0	2558
gnl|NUFSM|SDM-007_1	NR_148764.1	97.431	1518	37	2	1	1518	8	1523	0	2555
gnl|NUFSM|SDM-007_1	NR_112076.1	97.409	1505	37	2	14	1518	1	1503	0	2544
gnl|NUFSM|SDM-007_1	NR_024902.1	97.374	1523	30	6	1	1518	1	1518	0	2549
gnl|NUFSM|SDM-007_1	NR_028619.1	97.365	1518	35	5	1	1518	9	1521	0	2541
gnl|NUFSM|SDM-007_1	NR_117177.1	97.242	1523	32	6	1	1518	4	1521	0	2540
gnl|NUFSM|SDM-007_1	NR_025549.1	97.126	1496	39	4	14	1507	1	1494	0	2490
gnl|NUFSM|SDM-007_1	NR_104280.1	97.106	1486	41	2	2	1487	1	1484	0	2480
gnl|NUFSM|SDM-007_1	NR_104278.1	97.106	1486	41	2	2	1487	1	1484	0	2480
gnl|NUFSM|SDM-007_1	NR_025550.1	97.065	1499	34	6	14	1507	1	1494	0	2488
gnl|NUFSM|SDM-007_1	NR_028985.1	97.059	1496	40	4	14	1507	1	1494	0	2486
gnl|NUFSM|SDM-007_1	NR_026395.1	96.91	1521	39	7	1	1518	8	1523	0	2507
gnl|NUFSM|SDM-007_1	NR_036909.1	96.842	1520	42	6	1	1518	6	1521	0	2504
gnl|NUFSM|SDM-007_1	NR_024707.1	96.809	1504	44	4	14	1515	1	1502	0	2484
gnl|NUFSM|SDM-007_1	NR_029103.1	96.776	1520	43	4	1	1518	9	1524	0	2509
gnl|NUFSM|SDM-007_1	NR_029063.1	96.776	1520	43	4	1	1518	9	1524	0	2509
gnl|NUFSM|SDM-007_1	NR_024704.1	96.761	1513	47	2	6	1518	1	1511	0	2510
gnl|NUFSM|SDM-007_1	NR_102854.1	96.711	1520	44	4	1	1518	8	1523	0	2504
gnl|NUFSM|SDM-007_1	NR_169429.1	96.711	1520	44	5	1	1518	9	1524	0	2499
gnl|NUFSM|SDM-007_1	NR_024910.1	96.708	1519	43	5	2	1518	1	1514	0	2498
gnl|NUFSM|SDM-007_1	NR_169411.1	96.706	1518	48	2	1	1518	8	1523	0	2506
gnl|NUFSM|SDM-007_1	NR_040798.1	96.695	1513	46	4	8	1518	1	1511	0	2497
gnl|NUFSM|SDM-007_1	NR_157777.1	96.64	1518	49	2	1	1518	8	1523	0	2501
gnl|NUFSM|SDM-007_1	NR_114749.1	96.64	1518	47	4	1	1516	6	1521	0	2494
gnl|NUFSM|SDM-007_1	NR_040802.1	96.611	1505	49	2	14	1518	1	1503	0	2480
gnl|NUFSM|SDM-007_1	NR_112077.1	96.443	1518	52	2	1	1518	6	1521	0	2505
gnl|NUFSM|SDM-007_1	NR_116651.1	96.443	1518	51	3	1	1518	8	1522	0	2486
gnl|NUFSM|SDM-007_1	NR_024924.1	96.443	1518	47	5	2	1517	1	1513	0	2479
gnl|NUFSM|SDM-007_1	NR_115336.1	96.431	1513	48	4	8	1518	1	1509	0	2480
gnl|NUFSM|SDM-007_1	NR_165748.1	96.377	1518	53	2	1	1518	15	1530	0	2483
gnl|NUFSM|SDM-007_1	NR_025881.1	96.377	1518	53	2	1	1518	6	1521	0	2483
gnl|NUFSM|SDM-007_1	NR_115610.1	96.311	1518	53	3	1	1518	6	1520	0	2479
gnl|NUFSM|SDM-007_1	NR_136501.2	96.311	1518	54	2	1	1518	15	1530	0	2479
