# Supplementary material for: Taxonomic characterization of Pseudomonas hygromyciniae sp. nov., a novel species discovered from a commercially purchased antibiotic
Source: Microbiol Spectr. 2023 Sep 22;11(5):e01838-21. doi: 10.1128/spectrum.01838-21 (PMC10581066; doi:10.1128/spectrum.01838-21)
Supplement: Data Set S2 — pSDM007 NCBI search. [file spectrum.01838-21-s0002.csv]

Dataset 2
LEGEND: Supplementary Information 2: A search of the pSDM007 sequence against all Gammaproteobacteria in the NCBI database (taxid: 1236) as of December 29th 2020.
Description	Scientific Name	Max Score	Total Score	Query Cover	E value	Per. ident	Acc. Len	Accession
Pseudomonas rhodesiae strain BS2777 genome assembly, chromosome: I	Pseudomonas rhodesiae	12995	1.40E+05	44%	0	98.2	6417799	LT629801.1
Pseudomonas aeruginosa strain NK546 plasmid pNK546b, complete sequence	Pseudomonas aeruginosa	9343	1.06E+05	36%	0	80.57	232884	MN583270.1
Pseudomonas poae strain CAP-2018 plasmid unnamed	Pseudomonas poae	9788	96754	31%	0	83.46	151061	CP034538.1
Pseudomonas resinovorans NBRC 106553 plasmid pCAR1.3 DNA, complete genome	Pseudomonas resinovorans NBRC 106553	10569	73244	28%	0	82.32	198965	AP013069.1
Pseudomonas resinovorans plasmid pCAR1 DNA, complete sequence	Pseudomonas resinovorans	10569	73458	28%	0	82.32	199035	AB088420.3
Pseudomonas putida plasmid pCAR1.2 DNA, complete sequence	Pseudomonas putida	10569	73244	28%	0	82.32	200231	AB474758.1
Pseudomonas aeruginosa strain AR441 plasmid unnamed1, complete sequence	Pseudomonas aeruginosa	9396	61086	27%	0	80.65	165365	CP029091.1
Pseudomonas aeruginosa strain AR_0356 plasmid unnamed3, complete sequence	Pseudomonas aeruginosa	9396	61087	27%	0	80.65	165365	CP027167.1
Pseudomonas putida plasmid pDK1 DNA, complete sequence, strain: HS1	Pseudomonas putida	11164	67066	25%	0	99.69	128921	AB434906.1
Pseudomonas fluorescens strain UK4, complete genome	Pseudomonas fluorescens	20714	1.20E+05	23%	0	99.99	6064456	CP008896.1
Pseudomonas veronii 1YdBTEX2 genome assembly, chromosome: PVE_r2	Pseudomonas veronii 1YdBTEX2	10264	55731	15%	0	82.49	844748	LT599584.1
Pseudomonas aeruginosa strain PABCH14 chromosome	Pseudomonas aeruginosa	10852	1.05E+05	13%	0	99.93	7123084	CP056092.1
Pseudomonas aeruginosa isolate paerg009 genome assembly, chromosome: 0	Pseudomonas aeruginosa	11093	54880	12%	0	99.44	6941287	LR130533.1
Pseudomonas fluorescens strain P69 plasmid pG69, complete sequence	Pseudomonas fluorescens	21027	45963	11%	0	99.96	144433	MH061177.1
Pseudomonas aeruginosa strain S86968, complete genome	Pseudomonas aeruginosa	10857	1.02E+05	11%	0	99.93	6934277	CP008865.2
Pseudomonas aeruginosa strain PA179 chromosome	Pseudomonas aeruginosa	19882	37551	10%	0	99.26	6580692	CP058257.1
Pseudomonas aeruginosa isolate paerg005 genome assembly, chromosome: 0	Pseudomonas aeruginosa	11147	51893	10%	0	99.66	6931425	LR130534.1
Pseudomonas aeruginosa strain Pa1207, complete genome	Pseudomonas aeruginosa	10863	99807	10%	0	99.97	7411863	CP022001.1
Pseudomonas mendocina strain 57 plasmid pAER57, complete sequence	Pseudomonas mendocina	11974	35281	9%	0	93.42	102812	MK671726.1
Pseudomonas sp. PONIH3 chromosome, complete genome	Pseudomonas sp. PONIH3	11173	80624	9%	0	99.75	6313552	CP026386.1
Pseudomonas mandelii JR-1 plasmid, complete sequence	Pseudomonas mandelii JR-1	11095	34057	9%	0	99.57	410512	CP005961.1
Pseudomonas aeruginosa strain AR_0095 chromosome, complete genome	Pseudomonas aeruginosa	10859	51053	9%	0	99.95	6822666	CP027538.1
Pseudomonas putida strain B1 chromosome, complete genome	Pseudomonas putida	10853	52092	9%	0	99.93	6368486	CP022560.1
Pseudomonas aeruginosa strain 24Pae112 chromosome, complete genome	Pseudomonas aeruginosa	9347	75048	9%	0	95.32	7097241	CP029605.1
Pseudomonas aeruginosa strain GIMC5021:PA52Ts17, complete sequence	Pseudomonas aeruginosa	19882	39511	8%	0	99.26	6850320	CP051770.1
Pseudomonas aeruginosa strain GIMC5020:PA52Ts2, complete sequence	Pseudomonas aeruginosa	19882	39511	8%	0	99.26	6813604	CP051768.1
Pseudomonas aeruginosa strain GIMC5019:PA52Ts1, complete sequence	Pseudomonas aeruginosa	19882	39511	8%	0	99.26	6859176	CP051766.1
Pseudomonas aeruginosa strain AR_0443 chromosome	Pseudomonas aeruginosa	19882	38619	8%	0	99.26	6776714	CP029147.1
Pseudomonas aeruginosa strain GIMC5034:PA52Ts32 chromosome	Pseudomonas aeruginosa	19882	39511	8%	0	99.26	6823040	CP059063.1
Pseudomonas putida HB3267 plasmid pPC9, complete sequence	Pseudomonas putida HB3267	13027	43923	8%	0	97.17	80360	CP003739.1
Aeromonas sp. ASNIH2 chromosome, complete genome	Aeromonas sp. ASNIH2	11034	36103	8%	0	99.41	4801408	CP026406.1
Pseudomonas soli strain SJ10, complete genome	Pseudomonas soli	10859	33594	8%	0	99.95	6247860	CP009365.1
Pseudomonas aeruginosa strain PRD-10 chromosome	Pseudomonas aeruginosa	10857	25822	8%	0	99.95	6811689	CP039749.1
Pseudomonas aeruginosa strain CMC-097 chromosome, complete genome	Pseudomonas aeruginosa	10857	36092	8%	0	99.95	7044064	CP065848.1
Aeromonas media strain R1-18 chromosome, complete genome	Aeromonas media	9347	27458	8%	0	95.32	4743402	CP038443.1
Pseudomonas alkylphenolica strain KL28 chromosome, complete genome	Pseudomonas alkylphenolica	9332	53767	8%	0	95.26	5764622	CP009048.1
Pseudomonas aeruginosa strain GIMC5016:PA1840, complete sequence	Pseudomonas aeruginosa	19882	35093	7%	0	99.26	6750271	CP034430.1
Pseudomonas aeruginosa strain BA7823 chromosome, complete genome	Pseudomonas aeruginosa	15926	40345	7%	0	99.76	6876113	CP032569.2
Pseudomonas putida HB3267, complete genome	Pseudomonas putida HB3267	12403	29440	7%	0	99.71	5875750	CP003738.1
Pseudomonas otitidis DNA, complete genome, strain: WP8-S17-CRE-03	Pseudomonas otitidis	11182	25989	7%	0	99.74	6198093	AP022213.1
Klebsiella sp. WP7-S18-ESBL-04 plasmid pWP7-S18-ESBL-04_1 DNA, complete genome, strain: WP7-S18-ESBL-04	Klebsiella sp. WP7-S18-ESBL-04	11125	47017	7%	0	99.62	233726	AP022202.1
Klebsiella sp. WP7-S18-CRE-03 plasmid pWP7-S18-CRE-03_1 DNA, complete genome, strain: WP7-S18-CRE-03	Klebsiella sp. WP7-S18-CRE-03	11125	44030	7%	0	99.62	232900	AP022196.1
Klebsiella sp. WP7-S18-CRE-02 plasmid pWP7-S18-CRE-02_1 DNA, complete genome, strain: WP7-S18-CRE-02	Klebsiella sp. WP7-S18-CRE-02	11125	44030	7%	0	99.62	232899	AP022190.1
Pseudomonas aeruginosa strain PABCH09 plasmid unnamed1	Pseudomonas aeruginosa	11033	24837	7%	0	99.41	510959	CP056096.1
Pseudomonas sp. phDV1 chromosome, complete genome	Pseudomonas sp. phDV1	10863	25541	7%	0	99.95	4727682	CP031606.1
Pseudomonas aeruginosa strain ATCC 27853, complete genome	Pseudomonas aeruginosa	10863	46459	7%	0	99.97	6827737	CP015117.1
Pseudomonas aeruginosa strain FDAARGOS_1041 chromosome, complete genome	Pseudomonas aeruginosa	10863	25970	7%	0	99.97	6842475	CP065966.1
Pseudomonas litoralis strain 2SM5 genome assembly, chromosome: I	Pseudomonas litoralis	10859	28175	7%	0	99.95	3987942	LT629748.1
Pseudomonas aeruginosa strain FDAARGOS_610 chromosome, complete genome	Pseudomonas aeruginosa	10857	24534	7%	0	99.95	6792215	CP041013.1
Pseudomonas pseudoalcaligenes genome assembly Ppseudo_Pac, chromosome : I	Pseudomonas oleovorans	10855	27516	7%	0	99.93	4696984	LK391695.1
Pseudomonas pseudoalcaligenes CECT 5344 complete genome	Pseudomonas pseudoalcaligenes CECT 5344	10855	27429	7%	0	99.93	4686340	HG916826.1
Pseudomonas aeruginosa strain Y31 chromosome, complete genome	Pseudomonas aeruginosa	9808	24429	7%	0	99.65	6831076	CP030910.1
Aeromonas sp. ASNIH7 chromosome, complete genome	Aeromonas sp. ASNIH7	9347	22739	7%	0	95.32	4817060	CP026226.1
Pseudomonas aeruginosa strain SP4527 chromosome, complete genome	Pseudomonas aeruginosa	19882	35652	6%	0	99.26	7005215	CP034409.1
Pseudomonas aeruginosa strain B41226 chromosome, complete genome	Pseudomonas aeruginosa	19882	35661	6%	0	99.26	6814295	CP034368.1
Pseudomonas aeruginosa strain SP4528 chromosome, complete genome	Pseudomonas aeruginosa	19882	33633	6%	0	99.26	6877287	CP033439.1
Pseudomonas aeruginosa strain SP4371 chromosome, complete genome	Pseudomonas aeruginosa	19869	35626	6%	0	99.25	6937609	CP034369.1
Pseudomonas sp. WBC-3 contig001 sequence	Pseudomonas sp. WBC-3	16031	26262	6%	0	99.99	48136	KM019215.1
Pseudomonas aeruginosa DNA, complete genome, strain: IOMTU 133	Pseudomonas aeruginosa	15926	33976	6%	0	99.76	6897018	AP017302.1
Pseudomonas aeruginosa strain NMI3005/09 plasmid pPUV-10, complete sequence	Pseudomonas aeruginosa	11221	41006	6%	0	99.87	470075	MT732188.1
Pseudomonas aeruginosa strain NMI700/14 plasmid pPUV-16, complete sequence	Pseudomonas aeruginosa	11136	26194	6%	0	99.58	398692	MT732194.1
Pseudomonas putida S12 plasmid pTTS12, complete sequence	Pseudomonas putida S12	10870	30644	6%	0	99.98	583900	CP009975.1
Pseudomonas aeruginosa strain NCTC12903 genome assembly, chromosome: 1	Pseudomonas aeruginosa	10863	23169	6%	0	99.97	6839985	LR134309.1
Pseudomonas aeruginosa strain ATCC 27853, complete genome	Pseudomonas aeruginosa	10863	23169	6%	0	99.97	6833187	CP011857.1
Pseudomonas aeruginosa strain W60856, complete genome	Pseudomonas aeruginosa	10861	54384	6%	0	99.95	6896700	CP008864.2
Pseudomonas aeruginosa strain NCTC13359 genome assembly, chromosome: 1	Pseudomonas aeruginosa	10857	23776	6%	0	99.95	6791490	LR590473.1
Enterobacter hormaechei subsp. steigerwaltii strain 34998 plasmid p34998-210.894kb, complete sequence	Enterobacter hormaechei subsp. steigerwaltii	10685	35851	6%	0	99.9	210894	CP012169.1
Enterobacter hormaechei strain Eho-1 plasmid pEcl1-1, complete sequence	Enterobacter hormaechei	10685	46186	6%	0	99.9	178304	CP047766.1
Citrobacter sp. RHBSTW-00229 chromosome, complete genome	Citrobacter sp. RHBSTW-00229	10419	29722	6%	0	98.66	5231053	CP056647.1
Citrobacter sp. RHBSTW-00944 chromosome, complete genome	Citrobacter sp. RHBSTW-00944	10419	23718	6%	0	98.66	5145831	CP055418.1
Pseudomonas luteola strain FDAARGOS_637 plasmid unnamed1, complete sequence	Pseudomonas luteola	9352	33266	6%	0	95.34	585976	CP044084.1
Pseudomonas aeruginosa strain 29652cz genomic sequence	Pseudomonas aeruginosa	15926	23772	5%	0	99.76	76768	KY860570.1
Pseudomonas aeruginosa strain SP2230 chromosome, complete genome	Pseudomonas aeruginosa	15911	26440	5%	0	99.72	6976603	CP034434.1
Pseudomonas sp. VLB120 plasmid pSTY, complete sequence	Pseudomonas sp. VLB120	10870	27520	5%	0	99.98	321653	CP003962.1
Pseudomonas sp. CT14 plasmid pCT14, complete sequence	Pseudomonas sp. CT14	10870	39918	5%	0	99.98	55216	DQ126685.1
Pseudomonas aeruginosa strain PABCH45 chromosome	Pseudomonas aeruginosa	10861	36470	5%	0	99.95	6170158	CP056101.1
Pseudomonas stutzeri strain PM101005 plasmid p1_PM101005, complete sequence	Pseudomonas stutzeri	10748	21955	5%	0	99.97	265581	CP046903.1
Enterobacter hormaechei strain C44 plasmid pC44_001, complete sequence	Enterobacter hormaechei	10685	32592	5%	0	99.9	150626	CP042567.1
Enterobacter hormaechei strain C4 plasmid pC4_001, complete sequence	Enterobacter hormaechei	10685	35595	5%	0	99.9	155361	CP042541.1
Enterobacter cloacae strain DSM 30054 plasmid p1, complete sequence	Enterobacter cloacae	10685	33992	5%	0	99.9	199561	CP056777.1
Enterobacter cloacae subsp. cloacae ATCC 13047 plasmid pECL_A, complete sequence	Enterobacter cloacae subsp. cloacae ATCC 13047	10685	33992	5%	0	99.9	199562	CP001919.1
Pseudomonas putida strain JBC17 chromosome, complete genome	Pseudomonas putida	9828	19242	5%	0	99.76	6845198	CP029693.1
Proteus mirabilis strain PEL ThdF (thdF) gene, partial cds; Salmonella genomic island 1, complete sequence; IntI1 (intI1), AacA4 (aacA4), AadB (aadb), DhfrA1 (dhfrA1), OrfC (orfC), QacEdelta1 (qacEdelta1), and SulI (sulI) genes, complete cds; tetA pseudogene, complete sequence; VEB-6 (blaVEB-6), QacEdelta1 (qacEdelta1), SulI (sulI), and ISCR1 (orf513) genes, complete cds; orfX pseudogene, complet…	Proteus mirabilis	9345	18797	5%	0	95.3	67496	KF856624.1
Pseudomonas alcaliphila JAB1, complete genome	Pseudomonas alcaliphila JAB1	9324	17594	5%	0	95.25	5340293	CP016162.1
Proteus mirabilis strain PmESC Proteus genomic island 1 PmESC, complete sequence	Proteus mirabilis	9273	18642	5%	0	95.12	43245	KU499917.1
Pseudomonas mendocina strain MAE1-K chromosome, complete genome	Pseudomonas mendocina	11171	26982	4%	0	99.74	5157724	CP023641.1
Pseudomonas sp. strain FFUP_PS_41 plasmid pJBCL41, complete sequence	Pseudomonas sp.	11141	19691	4%	0	99.61	498516	MK496050.1
Pseudomonas aeruginosa strain NMI3364/08 plasmid pPUV-9, complete sequence	Pseudomonas aeruginosa	11136	19980	4%	0	99.58	452776	MT732187.1
Enterobacter cloacae strain DSM 30054 chromosome, complete genome	Enterobacter cloacae	10685	17136	4%	0	99.9	5316635	CP056776.1
Enterobacter cloacae subsp. cloacae ATCC 13047, complete genome	Enterobacter cloacae subsp. cloacae ATCC 13047	10685	17136	4%	0	99.9	5314581	CP001918.1
Enterobacteriaceae bacterium A-F18 plasmid pAF18_1, complete sequence	Enterobacteriaceae bacterium A-F18	9343	21043	4%	0	95.3	140420	CP025983.1
Pseudomonas aeruginosa strain NMI981/06 plasmid pPUV-3, complete sequence	Pseudomonas aeruginosa	11145	17779	3%	0	99.61	458868	MT732181.1
Pseudomonas fulva strain ZDHY316 plasmid pVIM-1-ZDHY316, complete sequence	Pseudomonas fulva	11127	15432	3%	0	99.64	50708	CP064944.1
Pseudomonas fluorescens strain PC20 plasmid pG20, complete sequence	Pseudomonas fluorescens	10866	15228	3%	0	99.97	133709	KX893538.1
Xanthomonas sp. W17 mercury resistance transposon Tn5053, complete sequence	Xanthomonas sp. W17	10864	15215	3%	0	99.97	9566	L40585.1
Pseudomonas aeruginosa plasmid pJB35, complete sequence	Pseudomonas aeruginosa	10863	15224	3%	0	99.93	31166	MF168945.1
Enterobacter sp. HP19 plasmid unnamed clone contig_5	Enterobacter sp. HP19	10680	15595	3%	0	99.88	9746	MF957310.1
Proteus mirabilis strain CA120914 salmonella genomic island 1 SGI1-PmCA14, complete sequence	Proteus mirabilis	9330	13675	3%	0	95.27	43577	MH990672.1
Pseudomonas sp. LM13 transposon Tn4662a, complete sequence	Pseudomonas sp. LM13	11182	11818	2%	0	99.75	7196	KJ920396.1
Aeromonas veronii plasmid pWP8-W19-CRE-03_2 DNA, complete genome, strain: WP8-W19-CRE-03	Aeromonas veronii	11077	11712	2%	0	99.51	47395	AP022283.1
